# Supplementary material for: Polyhydroxyalkanoate Production by Caenibius tardaugens from Steroidal Endocrine Disruptors
Source: Microorganisms. 2022 Mar 24;10(4):706. doi: 10.3390/microorganisms10040706 (PMC9027588; doi:10.3390/microorganisms10040706)
Supplement: Supplementary file 1 [file microorganisms-10-00706-s001.zip]

Archive with 1 entries (1 files):
- microorganisms-1614208-supplementary.pdf
